# Supplementary material for: Rapid uptake and slow depuration: Health risks following cyanotoxin accumulation in mussels?
Source: Environ Pollut. 2021 Feb 15;271:116400. doi: 10.1016/j.envpol.2020.116400 (PMC7859834; doi:10.1016/j.envpol.2020.116400)
Supplement: Multimedia component 2 [file mmc2.xml]

<?xml version="1.0" encoding="UTF-8" standalone="no"?><data:data><datasets><author>mariadolorescamachomunoz@gmail.com</author><type>0</type><dataset><value>1</value><reason>Data will be made available on request</reason><comments/></dataset></datasets></data:data>
